# Supplementary material for: A database to enable discovery and design of piezoelectric materials
Source: Sci Data. 2015 Sep 29;2:150053. doi: 10.1038/sdata.2015.53 (PMC4587372; doi:10.1038/sdata.2015.53)
Supplement: Supplementary file 1 [file sdata201553-isa1.zip]

Archive with 3 entries (3 files):
- i_Investigation.txt
- s_study_DeJong129.txt
- a_assay_DeJong129.txt
