# Supplementary material for: A database to enable discovery and design of piezoelectric materials
Source: Sci Data. 2015 Sep 29;2:150053. doi: 10.1038/sdata.2015.53 (PMC4587372; doi:10.1038/sdata.2015.53)
Supplement: Supplementary file 1 [file sdata201553-isa1.zip › s_study_DeJong129.txt]

Source Name	Material Type	Term Source REF	Term Accession Number	Protocol REF	Parameter Value[bandgap]	Unit	Term Source REF	Term Accession Number	Parameter Value[decomposition energy per atom]	Unit	Term Source REF	Term Accession Number	Comment[number of compounds]	Sample Name
Materials Project database	chemical substance	CHEBI	CHEBI:59999	Compound selection and generation of piezoelectricity data	<0.1	electronvolt	UNITSONT	UO:0000266	0.1	electronvolt	UNITSONT	UO:0000266	941	selected compounds
