# Supplementary material for: A database to enable discovery and design of piezoelectric materials
Source: Sci Data. 2015 Sep 29;2:150053. doi: 10.1038/sdata.2015.53 (PMC4587372; doi:10.1038/sdata.2015.53)
Supplement: Supplementary file 1 [file sdata201553-isa1.zip › a_assay_DeJong129.txt]

Sample Name	Protocol REF	Assay Name	Raw Data File	Comment [Data Repository]	Comment [Data Record Accession]	Comment [Data Record URI]
selected compounds	Workflow	selected compounds	piezo.json	Dryad Digital Repository	doi:10.5061/dryad.n63m4	http://dx.doi.org/10.5061/dryad.n63m4
